# Supplementary material for: SLFinder, a pipeline for the novel identification of splice-leader sequences: a good enough solution for a complex problem
Source: BMC Bioinformatics. 2020 Jul 8;21:293. doi: 10.1186/s12859-020-03610-6 (PMC7346339; doi:10.1186/s12859-020-03610-6)
Supplement: Supplementary file 1 — Additional file 1: Supplementary Table 1. Reported SL sequences for the species C. elegans, C. intestinalis, H. vulgaris and S. mansoni. [file 12859_2020_3610_MOESM1_ESM.xlsx]

## Sheet: Supplementary Table 1
Supplementary Table 1
Reported SL sequences in the literature that were used as reference to evaluate SLFinder accuarcy.
Species	SL name	Sequence	Reference
C. elegans	SL-1	GGTTTAATTACCCAAGTTTGAG	[19]
	SL-2	GGTTTTAACCCAGTTAACCAAG	[20]
C. intestinalis	SL	ATTCTATTTGAATAAG	[21]
H. vulgaris	SL-A	CAAACTTCTATTTTCTTAATAAAG	[23]
	SL-B1	ACGGAAAAAAACACATACTGAAACTTTTTAGTCCCTGTGTAATAAG	[36]
	SL-B2	ACGGAAAGAGACACATACTGAAACTTTTTAGTCTTTGTGTAATAAG
	SL-B3	ACGGAAAAAAACACATACTGAAACTTTTTATTCCCTGTGTAATAAG
	SL-B4	ACGGAAAAAAACACATACTGAAACTTTTTAGTCTCTGTGTAATAAG
	SL-C	ACGGAAAAAACGCATTATTAACTCTTGTTTTATTGCGTAAATAAG
	SL-D	ACGGAAAAAACACAATAAACAAACAGTTCTATTTGTGTTAATAAG
	SL-E	ACGGAAAAAACACAAACAAAACTCGACGTAGAATTTGTGTTAATAAAG
	SL-F1	ACGGAAAAAAACACATCTAAACTTCATTTAAGTATTTGTGTCAATAAG
	SL-F2	ACGGAAAAAAACACATCTAAACTTTTTTTAAGTATTTGTGTCAATAAG
	SL-F3	ACGGAAAAAAACACATCTAAACTTGTTTTAAGTATTTGTGTCAATAAG
	SL-G	ACGGAAAAAACACAAACAAAACTCAACGTTAAATTTGTGTTAATAAG-
S. mansoni	SL	AACCGTCACGGTTTTACTCTTGTGATTTGTTGCATG	[18]
