# Supplementary material for: SLFinder, a pipeline for the novel identification of splice-leader sequences: a good enough solution for a complex problem
Source: BMC Bioinformatics. 2020 Jul 8;21:293. doi: 10.1186/s12859-020-03610-6 (PMC7346339; doi:10.1186/s12859-020-03610-6)
Supplement: Supplementary file 7 — Additional file 7: Supplementary Table 5. Putative SL loci identified by SLFinder in the C. intestinalis dataset. Annotated lncRNA and protein-coding genes closer than 100 pb are also indicated. [file 12859_2020_3610_MOESM7_ESM.xlsx]

## Sheet: Supplementary Table 5
Supplementary Table 5
Putuative SL (pSL) loci identified by SLFinder in the C. intestinalis Dataset. Annotated lncRNA and protein-coding genes closer than 100 pb are also indicated. Locus, Scaffold, Position, N° of Matching Hook Variants, presence of potential donor site, and pSL sequence ID are indicated. Potential donor sites are reported as “Clear” when clearly identified, "Not Found" if no GT was found after the 3…
Locus	Scaffold	Position	N° Matchng Hook Variants	Potential donor site	pSL ID	lncRNA gene	Protein-coding gene ID	Observations
Locus-1	NC_020166.2	1129801..1129820	3	Not Found			LOC100183507
Locus-2	NC_020168.2	2171162..2171181	2	Not Found			LOC100178573
Locus-3	NC_020169.2	44138..44157	3	Not Found			LOC100186583
Locus-4	NC_020169.2	460235..460252	1	Clear	Cintestinalis_pSL-2		LOC101243241
Locus-5	NC_020169.2	757660..757677	1	Clear	Cintestinalis_pSL-2		LOC100184391, LOC100181817
Locus-6	NC_020170.2	4947486..4947504	1	Not Found			LOC100175808
Locus-7	NC_020171.2	1543502..1543521	4	Not Found			LOC100184998	This locus is followed by a complete copy of the SL exon sequence that was missed by SLFinder for not meeting the threshold criteria (100% identity and query coverage 90%) due to a single nucleotide difference plust the reduced size of the SL
Locus-8	NC_020171.2	1546866..1546886	1	Manually Identified	Cintestinalis_pSL-2	XR_717275.3	LOC100184998, LOC104265779, LOC104265779	Donor Site is masked by an extension of the matching Hook Variants
Locus-9	NC_020171.2	1548876..1548895	4	Not Found			LOC100184998	This locus is followed by a complete copy of the SL exon sequence that was missed by SLFinder was missied for not meeting the threshold criteria (100% identity and query coverage 90%) due to a single nucleotide difference plust the reduced size of the SL
Locus-10	NC_020172.2	12128..12145	1	Clear	Cintestinalis_pSL-2		LOC100179343, LOC113474334
Locus-11	NC_020172.2	703534..703551	1	Clear	Cintestinalis_pSL-2		LOC100187456
Locus-12	NC_020172.2	1309451..1309472	1	Manually Identified	Cintestinalis_pSL-2	XR_003396022.1	LOC113474359, LOC100186129	Donor Site is masked by an extension of the matching Hook Variants
Locus-13	NC_020173.2	3528289..3528308	3	Not Found			LOC100186210
Locus-14	NC_020173.2	5667539..5667558	2	Not Found			LOC100182590
Locus-15	NC_020176.2	1361630..1361647	1	Not Found		XR_003396339.1	LOC113474650
Locus-16	NC_020179.2	278287..278307	1	Manually Identified	Cintestinalis_pSL-2		LOC100179102	The most probable Donor Site is masked by an extension of the matching Hook Variants. The hit is preceded by a copy of the SL that was missied by SLFinder for not meeting the threshold criteria (100% identity and query coverage 90%) due to a single nucleotide difference plus the reduced size of the SL.
Locus-17	NC_020179.2	3062393..3062412	3	Not Found			LOC100183325
Locus-18	NW_004190355.2	22149..22168	2	Clear	Cintestinalis_pSL-1			SLFinder prediction includes a "GTT" extension that masks the known Donor Site and leads toward a different "GT"
Locus-19	NW_004190384.2	106340..106359	3	Not Found			LOC100187388
Locus-20	NW_004190406.2	58361..58378	1	Clear	Cintestinalis_pSL-2		tmod
Locus-21	NW_004190488.1	72152..72171	3	Not Found			LOC100179171
Locus-22	NW_004190494.1	42778..42797	1	Not Found			LOC100182234
Locus-23	NW_004190588.1	12535..12553	1	Not Found
Locus-24	NW_004190696.1	6234..6251	1	Clear	Cintestinalis_pSL-2
Locus-25	NW_004190775.1	7725..7745	1	Manually Identified	Cintestinalis_pSL-2			The most probable Donor Site is masked by an extension of the matching Hook Variants
Locus-26	NW_004190849.1	6238..6255	1	Clear	Cintestinalis_pSL-2
Locus-27	NW_004191099.1	2324..2341	1	Not Found
Locus-28	NW_004191212.1	3527..3546	1	Clear	Cintestinalis_pSL-1			SLFinder prediction includes a "GTT" extension that masks the known Donor Site and leads toward a different "GT"
Locus-29	NW_004191334.1	303..322	1	Clear	Cintestinalis_pSL-1			SLFinder prediction includes a "GTT" extension that masks the known Donor Site and leads toward a different "GT"
Locus-30	NW_004191334.1	3093..3112	1	Clear	Cintestinalis_pSL-1			SLFinder prediction includes a "GTT" extension that masks the known Donor Site and leads toward a different "GT"
Locus-31	NW_004191377.1	77890..77907	1	Not Found			LOC100177912
Locus-32	NW_004191403.1	33638..33659	1	Manually Identified	Cintestinalis_pSL-2			The most probable Donor Site is masked by an extension of the matching Hook Variants
Locus-33	NW_004191445.1	10646..10665	1	Manually Identified	Cintestinalis_pSL-2			The most probable Donor Site is masked by an extension of the matching Hook Variants
Locus-34	NW_004191445.1	26186..26203	1	Clear	Cintestinalis_pSL-2
Locus-35	NW_004191457.1	30808..30826	1	Not Found			LOC108950889
Locus-36	NW_004191514.1	14964..14983	2	Clear	Cintestinalis_pSL-1		zf(cchc)-26	SLFinder prediction includes a "GTT" extension that masks the known Donor Site and leads toward a different "GT"
Locus-37	NW_004191514.1	20018..20037	1	Clear	Cintestinalis_pSL-1		zf(cchc)-26	SLFinder prediction includes a "GTT" extension that masks the known Donor Site and leads toward a different "GT"
Locus-38	NW_004191560.1	13404..13424	1	Manually Identified	Cintestinalis_pSL-2		LOC113475732	The most probable Donor Site is masked by an extension of the matching Hooks
