# Supplementary material for: SLFinder, a pipeline for the novel identification of splice-leader sequences: a good enough solution for a complex problem
Source: BMC Bioinformatics. 2020 Jul 8;21:293. doi: 10.1186/s12859-020-03610-6 (PMC7346339; doi:10.1186/s12859-020-03610-6)
Supplement: Supplementary file 8 — Additional file 8: Supplementary Table 6. Putative SL loci identified by SLFinder in the H. vulgaris dataset. Annotated protein-coding genes closer than 100 pb are also indicated. [file 12859_2020_3610_MOESM8_ESM.xlsx]

## Sheet: Supplementary Table 6
Supplementary Table 6
Putuative SL coding Loci identified by SLFinder in the H. vulgaris dataset. Loci, Scaffold, Position, N° of Matching Hook Variants, presence of potential donor site, pSL sequence ID, and annotated protein-coding genes closer than 100 pb are indicated. Potential donor sites are reported as “Clear” when clearly identified, "Not Found" if no GT was found after the 3’ end of the Hook Variant, “Unclea…
Locus	Scaffold	Position	N° Matchng Hook Variants	Potential donor site	pSL ID	Protein-coding gene ID	Observations
Locus-1	Sc4wPfr_10	1411626..1411661	2	Clear*	Hvulgaris_pSL-5		Reported donor site overlaps with the known last base of the SL.
Locus-2	Sc4wPfr_10	2461652..2461687	57	Unclear	Hvulgaris_UnpSL-3	Sc4wPfr_10.g18977	Reported donor site overlaps with the known last base of the SL.
Locus-3	Sc4wPfr_103.2	80509..80544	48	Unclear	Hvulgaris_UnpSL-4
Locus-4	Sc4wPfr_106	2766288..2766324	48	Clear	Hvulgaris_pSL-1
Locus-5	Sc4wPfr_106	2944474..2944508	5	Clear*	Hvulgaris_pSL-10	Sc4wPfr_106.g23601	Reported donor site overlaps with the known last base of the SL.
Locus-6	Sc4wPfr_1066	263431..263466	38	Clear*	Hvulgaris_pSL-6	Sc4wPfr_1066.g10195	Reported donor site overlaps with the known last base of the SL. Followed by a partial SL-B1 repeat
Locus-7	Sc4wPfr_107.1	1341935..1341969	6	Clear*	Hvulgaris_pSL-11		Reported donor site overlaps with the known last base of the SL.
Locus-8	Sc4wPfr_1074.1	12481..12509	4	Unclear	Hvulgaris_UnpSL-9		Reported donor site overlaps with the known last base of the SL.
Locus-9	Sc4wPfr_1080	336029..336064	38	Clear*	Hvulgaris_pSL-6	Sc4wPfr_1080.g15219	Reported donor site overlaps with the known last base of the SL. Followed by a partial SL-F repeat
Locus-10	Sc4wPfr_11	206219..206253	19	Unclear	Hvulgaris_UnpSL-6		Reported donor site overlaps with the known last base of the SL.
Locus-11	Sc4wPfr_11	244432..244467	58	Unclear	Hvulgaris_UnpSL-3		Reported donor site overlaps with the known last base of the SL.
Locus-12	Sc4wPfr_1101.2	411822..411858	38	Not Found
Locus-13	Sc4wPfr_1101.2	411868..411902	6	Clear	Hvulgaris_pSL-12
Locus-14	Sc4wPfr_1107.1	1641274..1641310	38	Not Found
Locus-15	Sc4wPfr_1110	57711..57745	1	Not Found			Followed by a large partial SL-F repeat.
Locus-16	Sc4wPfr_1135	116918..116954	48	Clear*	Hvulgaris_pSL-1
Locus-17	Sc4wPfr_1138	487267..487301	2	Clear	Hvulgaris_pSL-13
Locus-18	Sc4wPfr_115	298312..298346	2	Not Found		Sc4wPfr_115.g30185
Locus-19	Sc4wPfr_1172	205508..205543	53	Unclear	Hvulgaris_UnpSL-3		Reported donor site overlaps with the known last base of the SL.
Locus-20	Sc4wPfr_1185	647802..647836	1	Clear	Hvulgaris_pSL-14	Sc4wPfr_1185.g18753
Locus-21	Sc4wPfr_1189	25208..25234	4	Unclear	Hvulgaris_UnpSL-9	Sc4wPfr_1189.g5752	Reported donor site overlaps with the known last base of the SL.
Locus-22	Sc4wPfr_119.1	223619..223653	2	Clear	Hvulgaris_pSL-15
Locus-23	Sc4wPfr_1248	130015..130051	38	Not Found
Locus-24	Sc4wPfr_126.2	1348716..1348751	48	Unclear	Hvulgaris_UnpSL-4
Locus-25	Sc4wPfr_1284	2169..2205	48	Clear*	Hvulgaris_pSL-1
Locus-26	Sc4wPfr_131.1	115534..115567	6	Not Found		Sc4wPfr_131.1.g19980
Locus-27	Sc4wPfr_131.1	160764..160793	1	Not Found		Sc4wPfr_131.1.g19981
Locus-28	Sc4wPfr_132	564200..564236	48	Clear	Hvulgaris_pSL-1		The extensions leads to another "GT" site. Expected donor site is present.
Locus-29	Sc4wPfr_132	794699..794732	14	Unclear	Hvulgaris_UnpSL-6		Reported donor site overlaps with the known last base of the SL. Followed by a partial SL-B1 repeat
Locus-30	Sc4wPfr_134	419719..419744	2	Not Analyzed		Sc4wPfr_134.g20068	No donor site found
Locus-31	Sc4wPfr_134	539801..539836	58	Unclear	Hvulgaris_UnpSL-3		Reported donor site overlaps with the known last base of the SL. Followed by a partial SL-G repeat
Locus-32	Sc4wPfr_135	1025989..1026022	1	Not Found
Locus-33	Sc4wPfr_137	593493..593533	54	Not Found		Sc4wPfr_137.g27942
Locus-34	Sc4wPfr_139	47190..47224	1	Clear	Hvulgaris_pSL-16	Sc4wPfr_139.g154
Locus-35	Sc4wPfr_139	839827..839862	54	Unclear	Hvulgaris_UnpSL-3	Sc4wPfr_139.g186	Reported donor site overlaps with the known last base of the SL.
Locus-36	Sc4wPfr_1441	67928..67963	38	Clear*	Hvulgaris_pSL-6		Reported donor site overlaps with the known last base of the SL. Followed by a partial SL-B1 repeat.
Locus-37	Sc4wPfr_1445	153352..153388	37	Unclear	Hvulgaris_UnpSL-2	Sc4wPfr_1445.g4956	The extenion does not include the expeted donor site. The extensions leads toward an unrelated "GT" site
Locus-38	Sc4wPfr_1446	2434..2470	36	Not Found
Locus-39	Sc4wPfr_146	623826..623852	2	Clear*	Hvulgaris_pSL-2		Reported donor site overlaps with the known last base of the SL.
Locus-40	Sc4wPfr_1463	643951..643979	4	Unclear	Hvulgaris_UnpSL-9	Sc4wPfr_1463.g9575	Reported donor site overlaps with the known last base of the SL.
Locus-41	Sc4wPfr_1479	124335..124371	7	Not Found		Sc4wPfr_1479.g32580
Locus-42	Sc4wPfr_1507.2	44198..44229	2	Clear	Hvulgaris_pSL-25
Locus-43	Sc4wPfr_1509	39610..39646	38	Not Found
Locus-44	Sc4wPfr_1515	415909..415944	38	Clear*	Hvulgaris_pSL-6		Reported donor site overlaps with the known last base of the SL. Followed by a partial SL-F repeat.
Locus-45	Sc4wPfr_156.1	838437..838470	3	Not Found
Locus-46	Sc4wPfr_1567	56369..56395	2	Manually identified	Hvulgaris_pSL-38		Rare putative SL-B like sequence with a potential Donor Site.
Locus-47	Sc4wPfr_163	230854..230881	1	Not Found		Sc4wPfr_163.g17461
Locus-48	Sc4wPfr_17	1254705..1254730	3	Unclear	Hvulgaris_UnpSL-10
Locus-49	Sc4wPfr_17	2381809..2381845	48	Clear*	Hvulgaris_pSL-1	Sc4wPfr_17.g15908
Locus-50	Sc4wPfr_1711	206411..206444	16	Not Found
Locus-51	Sc4wPfr_172.1	191944..191984	54	Not Found
Locus-52	Sc4wPfr_1747	449250..449285	53	Unclear	Hvulgaris_UnpSL-3	Sc4wPfr_1747.g1275	Reported donor site overlaps with the known last base of the SL.
Locus-53	Sc4wPfr_175.1	934619..934654	48	Unclear	Hvulgaris_UnpSL-4
Locus-54	Sc4wPfr_1754	183433..183468	48	Unclear	Hvulgaris_UnpSL-4	Sc4wPfr_1754.g26000
Locus-55	Sc4wPfr_179	1067699..1067732	16	Not Found
Locus-56	Sc4wPfr_179	1085304..1085337	16	Not Found		Sc4wPfr_179.g7840
Locus-57	Sc4wPfr_1793	190448..190483	38	Clear*	Hvulgaris_pSL-6		Reported donor site overlaps with the known last base of the SL. Followed by a partial SL-B1 repeat.
Locus-58	Sc4wPfr_181	266185..266211	1	Not Found		Sc4wPfr_181.g16614
Locus-59	Sc4wPfr_182	447369..447403	2	Clear	Hvulgaris_pSL-17	Sc4wPfr_182.g26082
Locus-60	Sc4wPfr_188	644034..644059	3	Unclear	Hvulgaris_UnpSL-10	Sc4wPfr_188.g2079
Locus-61	Sc4wPfr_1922	28228..28256	4	Unclear	Hvulgaris_UnpSL-9		Reported donor site overlaps with the known last base of the SL.
Locus-62	Sc4wPfr_1924	242298..242326	2	Clear	Hvulgaris_pSL-1	Sc4wPfr_1924.g24560
Locus-63	Sc4wPfr_197	1252738..1252766	4	Unclear	Hvulgaris_UnpSL-9		Reported donor site overlaps with the known last base of the SL.
Locus-64	Sc4wPfr_1975	574587..574622	38	Clear*	Hvulgaris_pSL-6		Reported donor site overlaps with the known last base of the SL. Followed by a partial SL-F repeat.
Locus-65	Sc4wPfr_199	1659256..1659292	48	Clear*	Hvulgaris_pSL-1
Locus-66	Sc4wPfr_1992	61577..61604	2	Clear	Hvulgaris_pSL-28
Locus-67	Sc4wPfr_1992	82426..82453	2	Clear	Hvulgaris_pSL-28	Sc4wPfr_1992.g1733
Locus-68	Sc4wPfr_1992	132280..132316	48	Clear*	Hvulgaris_pSL-1
Locus-69	Sc4wPfr_1992	136797..136833	48	Clear*	Hvulgaris_pSL-1
Locus-70	Sc4wPfr_200	1301195..1301223	4	Unclear	Hvulgaris_UnpSL-9		Reported donor site overlaps with the known last base of the SL.
Locus-71	Sc4wPfr_2011	6045..6081	48	Clear*	Hvulgaris_pSL-1
Locus-72	Sc4wPfr_2011	7382..7418	48	Clear*	Hvulgaris_pSL-1
Locus-73	Sc4wPfr_204	446509..446545	38	Not Found
Locus-74	Sc4wPfr_213	349573..349609	48	Clear*	Hvulgaris_pSL-1	Sc4wPfr_213.g1338
Locus-75	Sc4wPfr_2133	25456..25493	14	Not Found
Locus-76	Sc4wPfr_2181	35458..35484	2	Not Found
Locus-77	Sc4wPfr_221	195913..195948	53	Unclear	Hvulgaris_UnpSL-3	Sc4wPfr_221.g17485	Reported donor site overlaps with the known last base of the SL. Followed by a partial SL-B1 repeat.
Locus-78	Sc4wPfr_224	607695..607713	2	Clear	Hvulgaris_pSL-37		The extenions does not include the expeted donor site. The extensions leads toward an unrelated "GT" site.
Locus-79	Sc4wPfr_224	1496296..1496330	3	Clear	Hvulgaris_pSL-18	Sc4wPfr_224.g18146
Locus-80	Sc4wPfr_224.1	2109268..2109303	48	Unclear	Hvulgaris_UnpSL-4
Locus-81	Sc4wPfr_224.1	2567124..2567159	53	Unclear	Hvulgaris_UnpSL-3		Reported donor site overlaps with the known last base of the SL.
Locus-82	Sc4wPfr_236	316632..316661	4	Clear	Hvulgaris_pSL-28
Locus-83	Sc4wPfr_239	1707242..1707270	4	Unclear	Hvulgaris_UnpSL-9		Reported donor site overlaps with the known last base of the SL.
Locus-84	Sc4wPfr_24	702047..702075	4	Unclear	Hvulgaris_UnpSL-9		Reported donor site overlaps with the known last base of the SL.
Locus-85	Sc4wPfr_240	62683..62710	1	Clear	Hvulgaris_pSL-1
Locus-86	Sc4wPfr_2444.1	335287..335319	6	Not Found		Sc4wPfr_2444.1.g4750
Locus-87	Sc4wPfr_247	1522617..1522645	1	Not Found
Locus-88	Sc4wPfr_248	729973..730001	2	Not Found		Sc4wPfr_248.g29624
Locus-89	Sc4wPfr_248	736616..736644	2	Not Found		Sc4wPfr_248.g29624
Locus-90	Sc4wPfr_250	218108..218143	58	Unclear	Hvulgaris_UnpSL-3	Sc4wPfr_250.g15968	Reported donor site overlaps with the known last base of the SL.
Locus-91	Sc4wPfr_253.1	158232..158267	38	Clear*	Hvulgaris_pSL-6		Reported donor site overlaps with the known last base of the SL. Followed by a partial SL-B1 repeat.
Locus-92	Sc4wPfr_2565	6590..6615	2	Not Found
Locus-93	Sc4wPfr_257	245762..245798	48	Clear*	Hvulgaris_pSL-1
Locus-94	Sc4wPfr_263.1	1199425..1199451	2	Not Found		Sc4wPfr_263.1.g30978
Locus-95	Sc4wPfr_263.1	1288052..1288087	57	Unclear	Hvulgaris_UnpSL-3		Reported donor site overlaps with the known last base of the SL.
Locus-96	Sc4wPfr_266.2	51794..51828	1	Not Found
Locus-97	Sc4wPfr_27	420200..420231	2	Clear*	Hvulgaris_pSL-25		Reported donor site overlaps with the known last base of the SL.
Locus-98	Sc4wPfr_27	592982..593016	6	Clear	Hvulgaris_pSL-12
Locus-99	Sc4wPfr_270.1	1086555..1086595	54	Not Found
Locus-100	Sc4wPfr_270.1	1086646..1086681	48	Unclear	Hvulgaris_UnpSL-4
Locus-101	Sc4wPfr_272	1112573..1112605	2	Not Analyzed		Sc4wPfr_272.g11390	Reported donor site overlaps with the known last base of the SL. Followed by a partial SL-F repeat.
Locus-102	Sc4wPfr_275.3	1019406..1019444	41	Manually identified		Sc4wPfr_275.3.g2002	Rare putative SL-B like sequence with a potential Donor Site.
Locus-103	Sc4wPfr_275.3	1106145..1106181	36	Clear*	Hvulgaris_pSL-2		The extenions does not include the expeted donor site. The extensions leads toward an unrelated "GT" site.
Locus-104	Sc4wPfr_2771	72493..72528	48	Unclear	Hvulgaris_UnpSL-4
Locus-105	Sc4wPfr_280.1	125703..125738	53	Unclear	Hvulgaris_UnpSL-3		Reported donor site overlaps with the known last base of the SL.
Locus-106	Sc4wPfr_287.2	144420..144454	16	Not Found
Locus-107	Sc4wPfr_289.2	517919..517955	7	Not Found
Locus-108	Sc4wPfr_289.2	1052285..1052320	48	Unclear	Hvulgaris_UnpSL-4
Locus-109	Sc4wPfr_29	3127804..3127839	53	Unclear	Hvulgaris_UnpSL-3		Reported donor site overlaps with the known last base of the SL.
Locus-110	Sc4wPfr_293.1	24711..24738	1	Not Found		Sc4wPfr_293.1.g10876
Locus-111	Sc4wPfr_297	289948..289984	33	Not Found		Sc4wPfr_297.g13144
Locus-112	Sc4wPfr_299	382032..382062	4	Manually identified	Hvulgaris_pSL-39	Sc4wPfr_299.g30160
Locus-113	Sc4wPfr_302.1	593053..593088	38	Clear*	Hvulgaris_pSL-6	Sc4wPfr_302.1.g9448	Reported donor site overlaps with the known last base of the SL. Followed by a partial SL-B1 repeat.
Locus-114	Sc4wPfr_3035	1772..1808	48	Clear*	Hvulgaris_pSL-1		Reported donor site overlaps with the known last base of the SL. Followed by a partial SL-B1 repeat.
Locus-115	Sc4wPfr_305	1948779..1948819	54	Not Found
Locus-116	Sc4wPfr_3122	2167..2195	4	Unclear	Hvulgaris_UnpSL-9		Reported donor site overlaps with the known last base of the SL. Followed by a partial SL-B1 repeat.
Locus-117	Sc4wPfr_320.1	386195..386226	7	Unclear	Hvulgaris_UnpSL-8	Sc4wPfr_320.1.g20952	The extenions does not include the expeted donor site. The extensions leads toward an unrelated "GT" site.
Locus-118	Sc4wPfr_324.1	52925..52960	53	Unclear	Hvulgaris_UnpSL-3		Reported donor site overlaps with the known last base of the SL. Followed by two partial SL repeats (SL-D and a shorter SL-D or G).
Locus-119	Sc4wPfr_324.1	54922..54956	1	Clear*	Hvulgaris_pSL-19		Reported donor site overlaps with the known last base of the SL. Followed by two partial SL repeats (SL-D and a shorter SL-D or G).
Locus-120	Sc4wPfr_324.1	1812958..1812992	8	Not Found
Locus-121	Sc4wPfr_324.1	1813029..1813060	7	Not Found
Locus-122	Sc4wPfr_326	1072030..1072056	2	Not Found		Sc4wPfr_326.g15680
Locus-123	Sc4wPfr_33	556817..556853	36	Not Found
Locus-124	Sc4wPfr_330	892620..892653	16	Not Found		Sc4wPfr_330.g6887
Locus-125	Sc4wPfr_330	1032034..1032068	16	Not Found
Locus-126	Sc4wPfr_347	1137909..1137944	38	Clear*	Hvulgaris_pSL-6	Sc4wPfr_347.g19298	Reported donor site overlaps with the known last base of the SL. Followed by a partial SL-B1 repeat.
Locus-127	Sc4wPfr_351	750143..750179	38	Not Found
Locus-128	Sc4wPfr_351	918195..918220	2	Not Found
Locus-129	Sc4wPfr_353	338299..338335	5	Clear*	Hvulgaris_pSL-3	Sc4wPfr_353.g28137
Locus-130	Sc4wPfr_360	1202121..1202149	4	Unclear	Hvulgaris_UnpSL-9		Reported donor site overlaps with the known last base of the SL.
Locus-131	Sc4wPfr_360	1256044..1256066	1	Clear*	Hvulgaris_pSL-35	Sc4wPfr_360.g26682	Reported donor site overlaps with the known last base of the SL.
Locus-132	Sc4wPfr_381.1	1534322..1534357	36	Clear*	Hvulgaris_pSL-2	Sc4wPfr_381.1.g32194	Reported donor site overlaps with the known last base of the SL.
Locus-133	Sc4wPfr_384	473421..473447	1	Clear*	Hvulgaris_pSL-30	Sc4wPfr_384.g24770	Reported donor site overlaps with the known last base of the SL.
Locus-134	Sc4wPfr_384	1779222..1779258	38	Not Found
Locus-135	Sc4wPfr_390	1535827..1535863	37	Not Found		Sc4wPfr_390.g5623
Locus-136	Sc4wPfr_412	29967..30006	55	Unclear	Hvulgaris_UnpSL-1	Sc4wPfr_412.g24327	The extenions does not include the expeted donor site. The extensions leads toward an unrelated "GT" site.
Locus-137	Sc4wPfr_412	505874..505910	36	Not Found		Sc4wPfr_412.g24350
Locus-138	Sc4wPfr_417.3	337818..337853	48	Unclear	Hvulgaris_UnpSL-4	Sc4wPfr_417.3.g31861
Locus-139	Sc4wPfr_42.2	1063652..1063688	48	Clear*	Hvulgaris_pSL-1	Sc4wPfr_42.2.g22127
Locus-140	Sc4wPfr_42.2	1264995..1265029	2	Clear	Hvulgaris_pSL-20
Locus-141	Sc4wPfr_42.2	2784551..2784587	38	Not Found		Sc4wPfr_42.2.g22175
Locus-142	Sc4wPfr_423	1461679..1461715	38	Not Found		Sc4wPfr_423.g13477
Locus-143	Sc4wPfr_428	9891..9931	54	Not Found		Sc4wPfr_428.g17094
Locus-144	Sc4wPfr_431	301179..301214	2	Clear*	Hvulgaris_pSL-7	Sc4wPfr_431.g33216	Reported donor site overlaps with the known last base of the SL.
Locus-145	Sc4wPfr_439	74670..74696	2	Not Found
Locus-146	Sc4wPfr_439	2338730..2338765	48	Unclear	Hvulgaris_UnpSL-4
Locus-147	Sc4wPfr_44	1168309..1168343	1	Not Found		Sc4wPfr_44.g26897
Locus-148	Sc4wPfr_441	402067..402102	38	Clear*	Hvulgaris_pSL-6		Reported donor site overlaps with the known last base of the SL. Followed by two partial SL repeats (SL-F and SL-B1).
Locus-149	Sc4wPfr_4436	18569..18605	48	Clear*	Hvulgaris_pSL-1
Locus-150	Sc4wPfr_458	171743..171779	38	Not Found
Locus-151	Sc4wPfr_461	1423491..1423520	4	Clear	Hvulgaris_pSL-28	Sc4wPfr_461.g8109
Locus-152	Sc4wPfr_464	201027..201062	48	Unclear	Hvulgaris_UnpSL-4
Locus-153	Sc4wPfr_467	1135685..1135710	2	Not Analyzed
Locus-154	Sc4wPfr_470	337760..337800	54	Not Found
Locus-155	Sc4wPfr_4765	348..374	1	Clear*	Hvulgaris_pSL-31		Reported donor site overlaps with the known last base of the SL.
Locus-156	Sc4wPfr_479	724801..724836	30	Not Found		Sc4wPfr_479.g19787
Locus-157	Sc4wPfr_4903	6607..6642	2	Clear*	Hvulgaris_pSL-5		Reported donor site overlaps with the known last base of the SL.
Locus-158	Sc4wPfr_5	449795..449831	38	Not Found		Sc4wPfr_5.g3404
Locus-159	Sc4wPfr_502	1057506..1057534	4	Unclear	Hvulgaris_UnpSL-9		Reported donor site overlaps with the known last base of the SL.
Locus-160	Sc4wPfr_504	386709..386736	3	Clear	Hvulgaris_pSL-29	Sc4wPfr_504.g10324	The extenions does not include the expeted donor site. The extensions leads toward an unrelated "GT" site.
Locus-161	Sc4wPfr_513.1	448106..448141	2	Clear*	Hvulgaris_pSL-8		Reported donor site overlaps with the known last base of the SL.
Locus-162	Sc4wPfr_514	298253..298286	1	Clear*	Hvulgaris_pSL-24		Reported donor site overlaps with the known last base of the SL.
Locus-163	Sc4wPfr_52	146576..146612	48	Clear*	Hvulgaris_pSL-1
Locus-164	Sc4wPfr_521	644..672	4	Unclear	Hvulgaris_UnpSL-9		Reported donor site overlaps with the known last base of the SL.
Locus-165	Sc4wPfr_53	973101..973136	53	Unclear	Hvulgaris_UnpSL-3		Reported donor site overlaps with the known last base of the SL.
Locus-166	Sc4wPfr_541	143116..143144	1	Clear	Hvulgaris_pSL-9
Locus-167	Sc4wPfr_543	60703..60743	54	Not Found
Locus-168	Sc4wPfr_545	863918..863954	36	Not Found
Locus-169	Sc4wPfr_548	915501..915536	48	Unclear	Hvulgaris_UnpSL-4	Sc4wPfr_548.g4932
Locus-170	Sc4wPfr_548	1240118..1240153	48	Unclear	Hvulgaris_UnpSL-4	Sc4wPfr_548.g4951
Locus-171	Sc4wPfr_558.1	72844..72872	4	Unclear	Hvulgaris_UnpSL-9		Reported donor site overlaps with the known last base of the SL.
Locus-172	Sc4wPfr_56	167221..167245	2	Clear*	Hvulgaris_pSL-34	Sc4wPfr_56.g24478	Reported donor site overlaps with the known last base of the SL.
Locus-173	Sc4wPfr_56	276423..276456	7	Clear*	Hvulgaris_pSL-9	Sc4wPfr_56.g24483	Reported donor site overlaps with the known last base of the SL.
Locus-174	Sc4wPfr_563	27105..27139	6	Clear	Hvulgaris_pSL-12
Locus-175	Sc4wPfr_563	802453..802488	48	Unclear	Hvulgaris_UnpSL-4
Locus-176	Sc4wPfr_569.1	172256..172290	2	Not Found
Locus-177	Sc4wPfr_570	297795..297831	36	Not Found	Hvulgaris_pSL-21
Locus-178	Sc4wPfr_57.2	176346..176380	8	Clear*			Reported donor site overlaps with the known last base of the SL. Followed by a partial SL-D repeat.
Locus-179	Sc4wPfr_574	82617..82650	2	Not Found		Sc4wPfr_574.g14571
Locus-180	Sc4wPfr_594	130086..130120	9	Not Found
Locus-181	Sc4wPfr_615.1	1704995..1705020	1	Clear	Hvulgaris_pSL-33
Locus-182	Sc4wPfr_618	783940..783966	1	Clear*	Hvulgaris_pSL-32	Sc4wPfr_618.g14876	Reported donor site overlaps with the known last base of the SL. Followed by a partial SL-D repeat.
Locus-183	Sc4wPfr_622	1559699..1559734	48	Unclear	Hvulgaris_UnpSL-4	Sc4wPfr_622.g24276
Locus-184	Sc4wPfr_622	1682238..1682268	7	Clear*	Hvulgaris_pSL-1	Sc4wPfr_622.g24278	Reported donor site overlaps with the known last base of the SL. Followed by a partial SL-F repeat.
Locus-185	Sc4wPfr_628	1662952..1662987	38	Clear*	Hvulgaris_pSL-6	Sc4wPfr_628.g32878	Reported donor site overlaps with the known last base of the SL. Followed by a partial SL-D repeat.
Locus-186	Sc4wPfr_629	299906..299931	1	Clear	Hvulgaris_pSL-33
Locus-187	Sc4wPfr_635	951971..952007	38	Not Found
Locus-188	Sc4wPfr_635	983281..983317	38	Not Found		Sc4wPfr_635.g14743
Locus-189	Sc4wPfr_641	560805..560839	2	Clear	Hvulgaris_pSL-22
Locus-190	Sc4wPfr_66	1250076..1250112	33	Not Found
Locus-191	Sc4wPfr_66	1289124..1289155	1	Not Found		Sc4wPfr_66.g19052
Locus-192	Sc4wPfr_661	262027..262063	37	Not Found
Locus-193	Sc4wPfr_662	355872..355908	48	Clear*	Hvulgaris_pSL-1	Sc4wPfr_662.g972
Locus-194	Sc4wPfr_672	29664..29700	38	Not Found		Sc4wPfr_672.g32756
Locus-195	Sc4wPfr_672	454851..454877	2	Not Found
Locus-196	Sc4wPfr_68	2089..2125	48	Clear*	Hvulgaris_pSL-1
Locus-197	Sc4wPfr_698.2	110551..110577	1	Clear	Hvulgaris_pSL-28
Locus-198	Sc4wPfr_7	184833..184861	4	Unclear	Hvulgaris_UnpSL-9		Reported donor site overlaps with the known last base of the SL.
Locus-199	Sc4wPfr_704	275897..275937	54	Not Found
Locus-200	Sc4wPfr_724	595049..595084	48	Unclear	Hvulgaris_UnpSL-4
Locus-201	Sc4wPfr_73	2274..2296	1	Clear*	Hvulgaris_pSL-36		Reported donor site overlaps with the known last base of the SL. Followed by a partial SL-B1 repeat.
Locus-202	Sc4wPfr_73	59812..59840	1	Clear	Hvulgaris_pSL-9	Sc4wPfr_73.g11492
Locus-203	Sc4wPfr_740	143340..143376	5	Not Found		Sc4wPfr_740.g21166
Locus-204	Sc4wPfr_758.1	49145..49178	2	Not Found
Locus-205	Sc4wPfr_759	482614..482640	2	Not Found
Locus-206	Sc4wPfr_761	407637..407668	1	Clear*	Hvulgaris_pSL-26	Sc4wPfr_761.g1906	Reported donor site overlaps with the known last base of the SL. Followed by a partial SL-B1 repeat.
Locus-207	Sc4wPfr_761	680537..680565	4	Unclear	Hvulgaris_UnpSL-9		Reported donor site overlaps with the known last base of the SL.
Locus-208	Sc4wPfr_769	262295..262331	36	Clear*	Hvulgaris_pSL-2	Sc4wPfr_769.g16488	The extenions does not include the expeted donor site. The extensions leads toward an unrelated "GT" site. Followed by a partial SL-D repeat.
Locus-209	Sc4wPfr_80	619721..619761	54	Not Found		Sc4wPfr_80.g19912
Locus-210	Sc4wPfr_802	193016..193044	4	Unclear	Hvulgaris_UnpSL-9	Sc4wPfr_802.g11767	Reported donor site overlaps with the known last base of the SL.
Locus-211	Sc4wPfr_802.3	32342..32378	48	Clear	Hvulgaris_pSL-1	Sc4wPfr_802.3.g32458	The extensions leads to another "GT" site. Expected donor site is present.
Locus-212	Sc4wPfr_812	344473..344508	31	Unclear	Hvulgaris_UnpSL-5		The extenions does not include the expeted donor site. The extensions leads toward an unrelated "GT" site.
Locus-213	Sc4wPfr_834.1	376507..376532	2	Clear*	Hvulgaris_pSL-33	Sc4wPfr_834.1.g27871	Reported donor site overlaps with the known last base of the SL.
Locus-214	Sc4wPfr_844	3669..3702	16	Not Found			Followed by a partial SL-B1 repeat.
Locus-215	Sc4wPfr_846.1	960710..960736	2	Not Found
Locus-216	Sc4wPfr_848	233930..233966	6	Clear*	Hvulgaris_pSL-4		Followed by a partial SL-B1 repeat.
Locus-217	Sc4wPfr_85	1431555..1431589	5	Clear	Hvulgaris_pSL-3
Locus-218	Sc4wPfr_85	1431614..1431646	3	Not Found
Locus-219	Sc4wPfr_85	2890248..2890274	2	Not Found
Locus-220	Sc4wPfr_85	3029766..3029800	2	Clear*	Hvulgaris_pSL-23	Sc4wPfr_85.g954	Reported donor site overlaps with the known last base of the SL.
Locus-221	Sc4wPfr_850	39889..39925	48	Clear*	Hvulgaris_pSL-1
Locus-222	Sc4wPfr_856	668509..668537	4	Unclear	Hvulgaris_UnpSL-9	Sc4wPfr_856.g31446	Reported donor site overlaps with the known last base of the SL.
Locus-223	Sc4wPfr_868	360793..360827	1	Clear	Hvulgaris_pSL-19
Locus-224	Sc4wPfr_87	55196..55221	1	Not Found		Sc4wPfr_87.g16497
Locus-225	Sc4wPfr_882	78610..78638	4	Unclear	Hvulgaris_UnpSL-9		Reported donor site overlaps with the known last base of the SL.
Locus-226	Sc4wPfr_885	223470..223505	48	Unclear	Hvulgaris_UnpSL-4	Sc4wPfr_885.g9489
Locus-227	Sc4wPfr_886	518710..518750	54	Not Found
Locus-228	Sc4wPfr_899	759615..759650	38	Clear*	Hvulgaris_pSL-6	Sc4wPfr_899.g22617	Reported donor site overlaps with the known last base of the SL.
Locus-229	Sc4wPfr_90	1234827..1234861	6	Unclear	Hvulgaris_UnpSL-7	Sc4wPfr_90.g1159	Reported donor site overlaps with the known last base of the SL. Followed by a partial SL-B1 repeat.
Locus-230	Sc4wPfr_908	1103945..1103981	48	Clear*	Hvulgaris_pSL-1
Locus-231	Sc4wPfr_920	1756001..1756036	2	Clear*	Hvulgaris_pSL-9	Sc4wPfr_920.g453
Locus-232	Sc4wPfr_923	358169..358204	38	Clear*	Hvulgaris_pSL-6	Sc4wPfr_923.g11438	Reported donor site overlaps with the known last base of the SL. Followed by a partial SL-D repeat.
Locus-233	Sc4wPfr_926.1	695747..695781	2	Clear	Hvulgaris_pSL-20
Locus-234	Sc4wPfr_941	929475..929510	48	Unclear	Hvulgaris_UnpSL-4	Sc4wPfr_941.g5938
Locus-235	Sc4wPfr_945	465294..465327	2	Not Found		Sc4wPfr_945.g15385
Locus-236	Sc4wPfr_957	927750..927777	1	Clear	Hvulgaris_pSL-15	Sc4wPfr_957.g32715
Locus-237	Sc4wPfr_97	291021..291052	1	Clear	Hvulgaris_pSL-27	Sc4wPfr_97.g13
Locus-238	Sc4wPfr_996	85680..85715	35	Not Found		Sc4wPfr_996.g8441
Locus-239	Sc4wPfr_998	41489..41524	38	Clear*	Hvulgaris_pSL-6		Reported donor site overlaps with the known last base of the SL.
